# Supplementary material for: Training surgical skills on hip arthroscopy by simulation: a survey on surgeon’s perspectives
Source: Int J Comput Assist Radiol Surg. 2022 Jul 13;17(10):1813–21. doi: 10.1007/s11548-022-02708-x (PMC9468038; doi:10.1007/s11548-022-02708-x)
Supplement: Supplementary file 1 — Supplementary file1 (XLSX 15 KB) [file 11548_2022_2708_MOESM1_ESM.xlsx]

## Sheet: Sheet1
Region	Name of Institution	Number of Participant	Total Number of Participant in each Region
Shandong	Zaozhuang Municipal Hospital	2	18
	Shandong Hospital of Traditional Chinese Medicine	1
	Shandong Provincial Hospital	1
	Shouguang People's Hospital	1
	The Second People's Hospital of Dongying	1
	Shanxian Central Hospital	1
	Qilu Hospital of Shandong University(QINGDAO)	2
	Pingdu Hospital of Traditional Chinese Medicine	1
	Weifang People's Hospital	2
	Dongying People's Hospital	1
	Qilu Hospital of Shandong University	1
	Affiliated Hospital of Jining Medical University	2
	People's Hospital of Rizhao	1
	The Second Hospirtal of Shandong University	1
Hebei	Bethune International Peace Hospital	2	14
	Dingzhou City People's Hospital	1
	Anxin County Hospital	1
	Jize County TCM Hospital	1
	Qinhuangdao Hospital of Traditional Chinese Medicine	1
	The Third Hospital of Hebei Medical University	1
	Hengshui People’s Hospital	1
	Dongguang County Hospital	1
	Cangzhou Central Hospital	1
	Huanghua Municipal people's Hospital	1
	Baoding First Central Hospital	1
	Chinese People's Liberation Army No.252 Hospital	1
	Cangzhou People's Hospital	1
Sichuan	The Affiliated Hospital of Soutthwest Medical University	1	13
	Chendu Pidu District Hospital of TCM	1
	Sichuan Province Orthopedic Hospital	2
	The general Hospital of Western Theater Command PLA	1
	The Affiliated Traditional Chinese Medicine Hospital of Southwest Medical University	1
	Ziyang People's Hospital	1
	Mianyang Central Hospital	1
	NO.1 Orthopedic Hospital of Chengdu	1
	West China Hospital Sichuan University	1
	The People's Hospital of Jianyang City	1
	Guang'an People's Hospital	1
	Suining Central Hospital	1
Beijing	Dongfang Hospital Beijing University of Chinese Medicine	2	16
	General Adminstration of Sport of China	1
	Beijing Jishuitan Hospital	3
	Air Force Medical Center,RLA	1
	Beijing Shijingshan Hospital	1
	Chinese PLA General Hospital	3
	Rehabilitation Hospital Affiliated to National Research Center for Rehabilitation Technical Aids	1
	Peking University Third Hospital	1
	Beijing Shijitian Hospital,CMU	1
	Beijing Tongren Hospital,CMU	1
	China-Japan Friendship Hospital	1
Guangdong	The Second People's Hospital of Shengzhen	1	10
	People's Liberation Army 74th Group Army Hospital - Wikidata	1
	Guangdong Hospital of Traditional Chinese Medicine	1
	The First Affiliated Hospital of Guangzhou University of Chinese Medicine	2
	Fongshan Hospital of TCM	1
	The First Affiliated Hospital of Jinan University	1
	The Fifth Affiliated Hospital of Zunyi Medical University, Zhuhai	1
	The third Affliated Hospital of Southern Medical University	1
	Zhongshan Hospital of Sun Yat-sen University	1
Chongqing	Yongchuan Hospital Chongqing Medical University	1	10
	The Hospital Group of The First Affiliated Hospital of CQM	2
	The Second Affiliated Hospital of Chongqing Medical University	2
	People's Hospital of Chongqing Banan District	2
	Chongqing Traditional Chinese Medical Hospital	1
	People's Hospital of Liangping District	1
	Chongqing Daping Hospital	1
Henan	Anyang People's Hospital	1	8
	Third Affiliated Hospital of Xinxiang Medical University	1
	Zhengzhou Orthopedics Hospital	2
	Zhengzhou Yihe Hospital	1
	Henan Provincial People's Hospital	1
	The First Affiliated Hospital of Xinjiang Medical University	1
	Luoyang Orthopedic-Traumatological Hospital of Henan Province	1
Jiangsu	The Second Affiliated Hospital of Soochow University	2	6
	The Affiliated Drum Tower Hospital	1
	The First People's Hospital of Lianyungang	1
	The 940th Hospital of Joint Logistics Support force of Chinese People's Liberation Army	1
	The First People's Hospital of Changzhou	1
Hubei	Wuhan PUAI Hospital	1	5
	Zhongnan Hospital of Wuhan University	1
	The General Hospital of Central Theater Command PLA	1
	Hubei Armed Police Corps Hospital	1
	Renmin Hospital of Wuhan University Hubei General Hospital	1
Ningxia	Yichuan Guolong Hospital	1	5
	People's Hospital of Ningxia Hui Autonomous Region	2
	The First People's Hospital of Yinchuan	1
	Ningxia Armed Police Corps Hospital	1
Guizhou	The First People's Hospital of Zunyi	1	4
	Guizhou Provincial People's Hospital	1
	The Fourth People's Hospital of Guiyang	1
	Renhuai People's Hospital	1
Zhejiang	Jinhua Municipal Central Hospital Medical Group	1	4
	Zhejiang Provincial Hospital of Chinese Medicine	1
	The Second Affiliated Hospital of Zhejiang University School of Medicine	1
	The First Affiliated Hospital of Zhejiang University	1
Shanghai	Shanghai Ninth People's Hospital,Shanghai JiaoTong University School of Medicine	1	5
	Shanghai Changzheng Hospital	1
	Huashan Hospital Affiliated to Fudan University	1
	Naval Medical University	2
Jiangxi	Jiujiang No.1 People's Hospital	2	5
	The Jiangxi Provincial People's Hospital	2
	Ganzhou People's Hospital	1
Shaanxi	Tangdu Hospital	1	4
	The Second Affiliated Hospital of XiAn Jiaotong University	2
	Honghui Hospital	1
Anhui	Anhui Armed Police Corps Hospital	2	4
	Huangshan City People's Hospital	1
	The People's Hospital of BoZhou	1
Shanxi	Yangquan First People’s Hospital	1	3
	Zemei Sports Medicine	1
	Shanxi Provincial People's Hospital	1
Liaoling	The General Hospital of Northern Theater Command PLA	2	5
	The First Affiliated Hospital of Dalian Medical University	2
	Dandong Hospital of Traditional Chinese Medicine	1
Guangxi	The First Affiliated Hospital of Guangxi University of Chinese Medicine	2	4
	Liuzhou Workers Hospital	1
	Guangxi International Zhuang Medicine Hospital	1
Fujian	People's Liberation Army 74th Group Army Hospital	1	2
	Xiamen Haicang Hospital	1
Tianjing	Wujing Characteristic Medical Center	1	3
	Tianjin Hospital	2
Hunan	Xiangya Hospital Central South University	1	2
	Changde First Hospital of Traditional Chinese Medicine	1
Nei Monggol	Bayannur Hospital	1	2
	The First Affiliated Hospital of Baotou Medical College,Inner Mongolia University of Secience and Technology	1
Yunnan	The 920th Hospital of Joint Logistics Support Force of Chinese People's Liberation Army	3	4
	First Affiliated Hospital of Kunming Medical University	1
Hainan	The First Affiliated Hospital of Hainan Medical University	1	1
Xinjiang	Shihezi University School of Medicine	1	1
Gansu	Lanzhou University Second Hospital	1	1
